# Supplementary material for: SynCom‐mediated herbicide degradation activates microbial carbon metabolism in soils
Source: Imeta. 2025 Jul 3;4(5):e70058. doi: 10.1002/imt2.70058 (PMC12527992; doi:10.1002/imt2.70058)
Supplement: Supplementary file 2 — Table S1: Herbicide degradation capacity of relevant species and flora reported. Table S2: Herbicides and their characteristics detected in this study. Table S3: Topological features of co‐occurrence networks with different herbicide residues. Table S4: Sixteen strains identified by cross comparison of Random Forest and Network Keystone Species analysis from polluted soil samples. Table S5: Herbicide degradation efficiencies in different cultivable strains at 48 h. Table S6: Sites information from the soil cultivation experiment. Table S7: Herbicide degradation efficiency of Control and single‐cultured groups in soil. Table S8: Herbicide degradation efficiency and kinetics parameters of SynCom in black soil. Table S9: Sequence comparison of strains S1−S4 with MAGs. Table S10: Gene expression of key metabolic pathways of functional MAGs. Table S11: Primers used in this study. Table S12: Information on data after metagenomic quality control. [file IMT2-4-e70058-s002.xlsx]

## Sheet: S1
Table S1. Herbicide degradation capacity of relevant species and flora reported so far
Herbicides	Strains	Degradation rates	Reference
Atrazine	Arthrobacter sp. HB-5	82.2% of 200 mg/L in 53 days	Gao et al., 2017
	Bacillus sp. ATJ-5	98.6% of 50 mg/L in 7 days	Zhu et al., 2009
	Bacillus sp. ATJ-11	99.5% of 50 mg/L in 7 days	Zhu et al., 2009
Acetochlor	Rhodococcus sp. T3–1, Delftia sp. T3–6 and Sphingobium sp. MEA3–1	94.8% degradation	Liu et al., 2022
	Rhodococcus sp. B1	63% of 100 mg/L in 4 days	Liu et al., 2012
	Klebsiella sp. HB2	59% of 50 mg/L in 4 days	Liu et al., 2012
Butachlor	Stenotrophomonas sp. JS-1	3.2 mmol/L in 20 days	Dwivedi et al., 2010
	Novosphingobium sp. BUT-14	90.5% of 100 mg/L in 5 days	Chen et al., 2014
	Bacillus sp. hys-1	90% of 100 mg/L in 7 days	Zhang et al., 2011
	Sphingomonas sp. Y1	68.5% of 100 mg/L in 7 days	Chen et al., 2015
Metribuzin	Bacillus sp. HF-2	64.7% of 100 mg/L in 12 days	Wahla et al., 2020
Nicosulfuron	Bacillus sp. ZHU -11	90% of 20 mg/kg soil in 96 h	Zhong et al., 2023
Fomesafen	Pseudomonas sp. BY-1	88.7% of 50 mg/L in 5 days	Feng et al., 2012

## Sheet: S2
Table S2. Herbicides and their characteristics detected in this study.
Herbicide	Chemical formula	Molecular weight	Chemical structure	Herbicide species	Suitable crop	Semi-lethal dose (LD50-rat)
Atrazine	C8H14ClN5	215.68		Triazine herbicides	Corn	3000 mg/kg
Acetochlor	C14H20ClNO2	269.77		Amide herbicides	Corn and soybean	763 mg/kg
Butachlor	C17H26ClNO2	311.85		Amide herbicides	Rice	2000 mg/kg
Metolachlor	C15H22ClNO2	283.8		Amide herbicides	Corn and soybean	2780 mg/kg
Metribuzin	C7H14N4OS	214.29		Triazine herbicides	Soybean	2200 mg/kg
Nicosulfuron	C15H18N6O6S	410.41		Sulfonylureas herbicides	Corn	1000 mg/kg
Pyrazosulfuron	C14H18N6O7S	414.4		Sulfonylureas herbicides	Rice	5000 mg/kg
Fomesafen	C15H10ClF3N2O6S	438.76		Ether herbicides	Soybean	3160 mg/kg

## Sheet: S3
Table S3. Topological features of co-occurrence networks with different herbicide residues.
Topological features		Atrazine	Acetochlor	Butachlor	Metolachlor	Metribuzin	Nicosulfuron	Pyrazosulfuron	Fomesafen
Empirical networks	Nodes	93	143	170	98	106	96	73	59
	Edges	112	408	643	245	230	101	142	69
	Modularity	0.852	0.728	0.612	0.8	0.55	0.914	0.771	0.701
	Average degree	2.409	5.706	7.565	5	4.34	2.104	3.89	2.339
	Average path length	3.454	6.098	3.98	3.192	3.979	1.831	2.237	2.07
	Average clustering coefficient	0.552	0.586	0.616	0.721	0.545	0.555	0.695	0.558
Random networks	Average clustering coefficient	0.005±0.009	0.026±0.01	0.04±0.01	0.025±0.014	0.029±0.013	0.004±0.008	0.026±0.017	0.015±0.016
	Modularity	0.656±0.016	0.366±0.009	0.298±0.007	0.387±0.012	0.409±0.011	0.736±0.016	0.439±0.015	0.606±0.018

## Sheet: S4
Table S4. Sixteen strains identified by cross comparison of Random Forest and Network Keystone Species analysis from polluted soil samples. These were tested for cultivability, and nine were shown to be culturable. These were genome sequenced with effective genome coverage reported, and their designated nomenclature provided here.
Species information	Keystone species	High throughput culture	Coverage (%)	Experimental nomenclature
Bacillus sp.	ASV-15471	ASV-165	98	S1
Arthrobacter sp.	ASV-9273	ASV-237	99	S2
Pseudomonas sp.	ASV-5856	ASV-503	98	S3
Psychrobacter sp.	ASV-20507	ASV-149	98	S4
Pseudomonas sp.	ASV-12580	ASV-237	99	S5
Pseudomonas sp.	ASV-148	ASV-368	99	S6
Polarmonas sp.	ASV-9710	ASV-258	98	S7
Bacillus sp.	ASV-17651	ASV-88	99	S8
Massilia sp.	ASV-3139	ASV-493	99	S9
Spingobium sp.	ASV-4090	NA	NA	NA
Novosphingobium sp.	ASV-4998	NA	NA	NA
Pseidoflavitalea sp.	ASV-8881	NA	NA	NA
Nocardioides sp.	ASV-9174	NA	NA	NA
Xanthomonadaceae sp.	ASV-9284	NA	NA	NA
Pseudonocardia sp.	ASV-18098	NA	NA	NA
Bacillus sp.	ASV-8143	NA	NA	NA
NA: ASV sequences were not compared in High-throughput Cultivation, presumably as non-culturable bacteria.

## Sheet: S5
Table S5. Herbicide degradation efficiencies in different cultivable strains at 48 h.
Strains and SynComs	Herbicides degradation efficiencies (%)
	Atrazine	Acetochlor	Butachlor	Metolachlor	Metribuzin	Nicosulfuron	Pyrazosulfuron	Fomesafen
S1	27.1±1.1	31.1±2.6	10.1±0.3	26.0±1.5	29.5±2.2	25.1±1.7	40.2±1.4	12.1±1.1
S2	16.5±0.5	20.1±1.2	15.1±0.5	20.7±1.1	11.2±0.5	12.2±0.5	16.4±0.5	10.8±1.5
S3	31.2±1.4	13.3±1.7	25.1±1.1	13.4±1.2	23.1±0.9	33.5±1.3	12.2±0.9	45.0±2.7
S4	27.8±1.6	30.2±2.5	14.5±0.6	15.2±0.4	20.2±1.3	17.2±0.8	37.2±1.2	25.5±0.9
S6	11.3±0.7	12.5±1.9	11.6±0.7	10.4±0.9	12.5±0.7	16.5±1.6	12.9±0.8	12.9±1.8
S8	13.4±1.9	10.8±0.2	13.7±1.2	16.9±0.5	17.6±2.4	11.7±0.9	20.1±2.3	15.1±0.3
S9	10.6±0.9	11.1±1.7	12.2±0.3	13.7±0.8	15.1±1.3	18.6±0.1	11.8±1.5	25.8±2.4
S1+S2	33.8±2.7	36.6±1.5	13.1±1.8	27.8±1.6	18.3±0.8	20.9±2.2	45.6±2.0	30.4±1.3
S2+S4	40.1±2.5	28.1±1.9	20.9±1.3	19.5±0.7	25.8±2.5	16.8±1.5	22.7±1.6	49.9±0.8
S3+S4	37.9±3.4	32.8±2.4	27.5±2.4	21.4±2.7	30.2±3.7	37.9±2.7	41.5±3.1	50.5±2.9
S1+S6	21.6±2.9	18.6±2.0	19.9±0.5	35.4±1.8	33.1±1.6	29.4±3.3	42.9±2.7	30.2±1.2
S1+S8	30.5±1.1	36.2±1.3	22.8±0.7	24.7±0.6	32.4±2.2	30.5±1.8	46.7±1.9	14.9±0.7
S3+S9	27.4±2.0	20.1±0.9	39.5±3.9	28.6±1.9	27.9±1.4	36.1±2.1	19.7±1.1	46.6±1.9
S4+S9	25.5±1.6	37.8±2.4	18.3±0.8	19.5±2.6	23.8±1.9	25.7±2.6	39.9±2.5	33.2±2.6
S1+S2+S3+S4α	60.2±2.8	70.2±1.8	76.5±3.5	65.2±2.7	90.1±4.3	68.2±3.9	73.2±1.4	82.1±3.4
S2+S6+S8+S9	39.7±2.2	43.9±2.5	25.6±1.7	33.7±3.6	49.9±2.7	30.8±1.5	45.7±1.9	47.5±3.9
Other strains	About 0-10	/	/	/	/	/	/	/
αThe values represent the mean of three replicates, and bold values indicate the groups with efficient herbicides degradation, i.e., SynCom “S1-S4”.

## Sheet: S6
Table S6. Sites information from the soil cultivation experiment.
Province/City	Subordinate city/District	Latitude/longitude		Soil properties (g/kg)
		Longitude E	Latitude N	TC	DOC	TN	DON	TP	TK
Liaoning Tieling	Changtu County	123.85	42.71	13.21	0.03	1.52	0.03	0.47	22.31
Changchun, Jilin	Guangcheng District	125.56	42.2	16.72	0.06	1.19	0.05	0.51	24.67
Heilongjiang Harbin	Acheng District	127.04	45.56	22.48	0.08	2.35	0.07	0.82	26.2
Heilongjiang Suihua	Beilin District	126.77	46.64	28.65	0.09	2.79	0.13	1.02	19.25
Heilongjiang Heihe	Beian City	126.49	48.32	35.67	0.11	3.26	0.17	1.41	30.27

## Sheet: S7
Table S7. Herbicides degradation efficiency of Control and single-cultured groups in soil.
	Atrazine	Acetochlor	Butachlor	Metolachlor	Metribuzin	Nicosulfuron	Pyrazosulfuron	Fomesafen
TL
Control	1.21±0.05	1.59±0.03	2.61±0.09	3.44±0.21	1.75±0.18	1.03±0.02	4.82±0.34	3.74±0.06
Strain S1	10.4±0.95	9.27±0.84	11.4±0.96	11.00±2.12	12.1±1.94	12.0±2.23	12.3±2.56	10.6±0.97
Strain S2	23.8±1.75	25.2±2.09	18.2±2.19	22.8±1.66	20.9±1.94	19.7±2.01	26.3±3.58	8.2±0.73
Strain S3	30.3±4.14	29.6±3.59	30.9±2.15	28.6±3.47	21.4±1.90	34.3±3.64	36.1±4.28	12.8±0.86
Strain S4	5.67±0.42	2.33±0.15	9.17±0.82	12.3±0.72	9.46±0.63	11.1±2.52	7.36±0.95	6.25±0.43
CC
Control	2.93±0.64	3.06±0.05	1.69±0.27	1.24±0.59	2.35±0.31	3.63±0.22	0.73±0.08	1.14±0.36
Strain S1	13.5±0.61	16.9±2.98	17.6±2.84	8.67±0.96	6.62±0.84	11.0±2.01	11.4±3.28	12.8±1.75
Strain S2	24.6±3.14	20.6±2.51	19.1±0.62	26.9±3.03	22.0±1.25	23.0±1.89	15.5±0.71	12.5±0.20
Strain S3	34.0±5.19	29.1±4.74	39.5±4.48	35.8±3.92	31.2±2.79	35.6±4.03	27.2±3.65	31.9±2.25
Strain S4	11.7±0.87	13.7±0.74	14.9±0.99	3.29±0.17	5.88±0.68	1.27±0.09	10.3±1.45	9.07±1.86
HEB
Control	2.94±0.37	1.05±0.11	3.36±0.48	0.81±0.02	3.86±0.25	1.73±0.69	2.34±0.82	5.99±0.75
Strain S1	12.6±0.95	15.2±2.62	13.7±0.32	10.8±0.56	11.3±0.79	9.18±2.79	19.3±3.14	10.8±2.06
Strain S2	18.4±3.66	20.6±4.15	24.8±1.99	22.7±3.09	15.3±1.08	19.5±2.27	26.9±3.89	12.1±1.05
Strain S3	19.7±1.51	23.6±2.02	15.7±1.33	22.1±3.02	21.5±1.94	25.0±2.38	17.6±1.08	12.8±1.69
Strain S4	8.15±1.48	5.26±0.49	1.22±0.16	9.63±1.79	3.77±0.41	12.5±1.18	15.6±2.83	9.11±0.94
SH
Control	3.51±0.47	4.29±0.77	5.08±0.64	3.22±0.05	0.95±0.20	5.63±0.82	6.07±0.80	1.57±0.55
Strain S1	15.1±2.09	18.6±1.36	22.4±2.65	9.10±0.50	12.8±1.99	10.2±1.47	14.7±1.95	17.6±1.28
Strain S2	26.4±3.30	30.6±4.21	35.7±3.47	27.2±1.96	29.3±3.62	32.7±4.14	19.2±2.78	16.8±2.96
Strain S3	33.9±4.91	28.0±0.21	19.7±2.54	36.6±5.81	20.1±2.50	30.5±4.23	12.4±0.59	20.6±1.88
Strain S4	12.3±0.48	10.7±1.15	9.41±0.70	11.4±2.26	8.02±0.96	21.0±3.48	22.8±3.78	17.6±0.95
HH
Control	2.67±0.91	5.81±0.61	7.19±0.17	1.01±0.40	1.55±0.17	3.29±0.79	6.93±0.18	5.05±0.67
Strain S1	14.2±0.39	11.8±0.63	9.22±0.90	12.3±2.57	18.3±1.45	19.7±2.07	9.14±0.71	13.7±0.84
Strain S2	26.0±3.25	29.2±4.21	15.4±0.69	14.1±1.58	21.8±3.19	19.7±2.08	20.1±2.74	11.4±0.81
Strain S3	28.5±3.98	30.1±4.22	21.0±1.51	15.6±0.16	10.8±0.26	39.8±4.75	21.6±3.34	8.55±0.89
Strain S4	13.7±1.41	10.1±0.50	19.9±0.23	23.4±1.69	9.67±0.98	5.12±0.77	3.99±0.42	19.9±1.05

## Sheet: S8
Table S8. Herbicide degradation efficiency and kinetics parameters of SynCom in black soil.
	TL	CC	HEB	SH	HH
Atrazine
Degradation efficiency (%)	77.5±8.98	87.9±5.49	63.0±5.81	92.3±6.50	91.9±3.21
t1/2 (days)	30.4±2.48	37.0±4.98	31.3±2.63	16.3±0.77	17.9±0.47
R2	0.82±0.07	0.90±0.08	0.91±0.12	0.94±0.10	0.93±0.01
Acetochlor
Degradation efficiency (%)	75.6±8.24	85.8±9.62	91.5±8.20	65.9±4.39	97.1±2.61
t1/2 (days)	37.0±1.56	24.4±1.65	19.6±1.15	22.7±1.55	19.3±0.65
R2	0.90±0.07	0.93±0.08	0.87±0.02	0.85±0.06	0.88±0.10
Butachlor
Degradation efficiency (%)	72.2±6.06	84.8±7.32	90.1±1.34	83.3±9.40	99.5±0.46
t1/2 (days)	31.4±2.38	24.6±1.93	18.2±0.44	26.6±3.91	16.9±2.53
R2	0.91±0.04	0.95±0.02	0.92±0.04	0.90±0.08	0.87±0.07
Metolachlor
Degradation efficiency (%)	93.5±2.23	71.0±9.77	95.3±3.10	53.8±7.79	99.4±0.15
t1/2 (days)	24.9±4.11	32.2±2.41	19.9±0.38	41.2±7.85	15.3±0.43
R2	0.89±0.08	0.93±0.04	0.93±0.13	0.94±0.09	0.91±0.07
Metribuzin
Degradation efficiency (%)	84.6±7.96	78.6±9.71	64.9±2.50	89.8±4.67	59.7±6.86
t1/2 (days)	24.7±0.71	30.3±2.95	36.6±5.39	20.6±0.19	42.8±8.69
R2	0.89±0.01	0.92±0.04	0.87±0.06	0.92±0.08	0.95±1.13
Nicosulfuron
Degradation efficiency (%)	92.6±0.71	80.7±8.54	98.4±0.52	98.7±1.24	79.8±7.36
t1/2 (days)	29.4±1.52	38.5±4.51	23.6±5.76	22.0±1.39	39.8±4.88
R2	0.75±0.06	0.85±0.04	0.94±0.06	0.91±0.11	0.84±0.01
Pyrazosulfuron
Degradation efficiency (%)	81.3±9.02	77.6±6.84	99.8±0.15	96.2±2.48	88.9±3.38
t1/2 (days)	33.8±4.05	29.7±5.51	18.9±0.74	21.3±0.84	29.5±4.67
R2	0.79±0.06	0.97±0.12	0.86±0.04	0.94±0.01	0.93±0.07
Fomesafen
Degradation efficiency (%)	97.1±0.29	85.7±5.65	89.7±3.06	62.9±4.35	87.6±6.88
t1/2 (days)	15.5±0.75	17.0±1.58	24.4±1.47	29.8±3.40	24.5±3.12
R2	0.84±0.07	0.88±0.08	0.88±0.04	0.91±0.06	0.86±0.09

## Sheet: S9
Table S9. Sequence comparison of strains S1-S4 with MAGs.
Strain	MAG Name	Identity (%)
S1	MAG 9	99.5
S2	MAG12	99.3
	MAG30	93.9
S3	MAG13	99.6
	MAG15	88.2
S4	MAG39	99

## Sheet: S10
Table S10. Gene expression of key metabolic pathways of functional MAGs.
KEGG pathway level 1	KEGG pathway level 2	Gene number
		S1-MAG9	S2-MAG12	S3-MAG13	S4-MAG39
Xenobiotics biodegradation and metabolism	Atrazine degradation	2	13	19	9
	Toluene degradation	4	6	11	3
	Caprolactam degradation	16	3	20	9
	Benzoate degradation	1	50	66	24
	Ethylbenzene degradation	2	20	50	10
	Steroid degradation	5	3	6	4
	Naphthalene degradation	4	8	9	3
	Aminobenzoate degradation	2	11	17	9
	Fluorobenzoate degradation	2	6	10	2
	Chlorocyclohexane and chlorobenzene degradation	5	11	12	7
	Chloroalkane and chloroalkene degradation	6	10	6	7
	Xylene degradation	1	8	10	4
	Polycyclic aromatic hydrocarbon degradation	1	2	2	1
	Styrene degradation	5	9	5	1
	Dioxin degradation	1	4	1	3
	Nitrotoluene degradation	2	3	3	1
Energy metabolism	Oxidative phosphorylation	62	27	43	37
	Sulfur metabolism	29	27	42	20
	Photosynthesis	9	9	9	9
	Carbon fixation pathways in prokaryotes	33	27	31	25
	Nitrogen metabolism	8	20	15	19
	Methane metabolism	15	33	26	27
Carbohydrate metabolism	C5-Branched dibasic acid metabolism	17	11	9	10
	Inositol phosphate metabolism	9	38	7	19
	Galactose metabolism	7	29	5	17
	Starch and sucrose metabolism	13	59	6	49
	Ascorbate and aldarate metabolism	8	13	4	15
	Propanoate metabolism	28	44	35	34
	Fructose and mannose metabolism	18	23	8	23
	Butanoate metabolism	39	45	40	30
	Glyoxylate and dicarboxylate metabolism	44	62	39	34
	Pentose and glucuronate interconversions	13	32	5	26
	Amino sugar and nucleotide sugar metabolism	30	63	19	48
	Citrate cycle (TCA cycle)	35	42	25	25
	Pyruvate metabolism	58	66	52	49
	Glycolysis / Gluconeogenesis	26	56	33	42
	Pentose phosphate pathway	20	43	20	30
Cellular community - prokaryotes	Biofilm formation	57	45	38	94
	Quorum sensing	39	102	75	57
Signal transduction	AMPK signaling pathway	4	1	4	1
	PI3K-Akt signaling pathway	1	1	2	1
	Phosphatidylinositol signaling system	6	5	3	3
	HIF-1 signaling pathway	5	5	4	9
	cAMP signaling pathway	5	2	0	1
	Phospholipase D signaling pathway	5	1	2	1
	Two-component system	183	85	95	151
	FoxO signaling pathway	2	3	4	5
Membrane transport	Bacterial secretion system	37	14	40	26
	Phosphotransferase system (PTS)	6	12	5	16
	ABC transporters	39	122	56	125

[truncated: 19 more sheets: S11, S12, 1A, 1B, 1C, 1E, 1F, 2A, 3A, 3B, 4A, 5A, 5C, 5D, 5E, 5F, 6A, 6B, 6C]
